# Supplementary material for: Inhibition of Matrix Metalloproteinase-7 Attenuates Subpleural Fibrosis in Rheumatoid Arthritis-Associated Interstitial Lung Disease
Source: Biomedicines. 2025 Jun 27;13(7):1581. doi: 10.3390/biomedicines13071581 (PMC12292077; doi:10.3390/biomedicines13071581)
Supplement: Supplementary file 1 [file biomedicines-13-01581-s001.zip]

Archive with 1 entries (1 files):
- biomedicines-3648517-supplementary.pdf
